# Supplementary material for: Cytotoxic Properties of C17 Polyacetylenes from the Fresh Roots of Panax ginseng on Human Epithelial Ovarian Cancer Cells
Source: Molecules. 2022 Oct 18;27(20):7027. doi: 10.3390/molecules27207027 (PMC9607587; doi:10.3390/molecules27207027)
Supplement: Supplementary file 1 [file molecules-27-07027-s001.zip]

Archive with 1 entries (1 files):
- molecules-1965282-supplementary.pdf
